# Supplementary material for: Non-Covalent Forces in Naphthazarin—Cooperativity or Competition in the Light of Theoretical Approaches
Source: Int J Mol Sci. 2021 Jul 27;22(15):8033. doi: 10.3390/ijms22158033 (PMC8348774; doi:10.3390/ijms22158033)
Supplement: Supplementary file 1 [file ijms-22-08033-s001.zip]

Archive with 1 entries (1 files):
- ijms-1318889-supplementary.pdf
